# Supplementary material for: Physiological and Metabolic Mechanisms of Penicillium sclerotigenum-Induced Postharvest Rot in Lichuan Yam (Dioscorea polystachya Turcz.)
Source: J Fungi (Basel). 2026 Mar 19;12(3):225. doi: 10.3390/jof12030225 (PMC13027820; doi:10.3390/jof12030225)
Supplement: Supplementary file 1 [file jof-12-00225-s001.zip]

Archive with 1 entries (1 files):
- jof-4154778-supplementary.xlsx
