# Supplementary material for: Physiological and Metabolic Mechanisms of Penicillium sclerotigenum-Induced Postharvest Rot in Lichuan Yam (Dioscorea polystachya Turcz.)
Source: J Fungi (Basel). 2026 Mar 19;12(3):225. doi: 10.3390/jof12030225 (PMC13027820; doi:10.3390/jof12030225)
Supplement: Supplementary file 1 [file jof-12-00225-s001.zip › jof-4154778-supplementary.xlsx]

## Sheet: Table S1
Table S1. Primer names and sequences used for microbial identification
Class	Primer Name	Primer Sequence
Bacteria	338F	5’-ACTCCTACGGGAGGCAGCA-3’
	806R	5’-GGACTACHVGGGTWTCTAAT-3’
Fungi	ITS1F	5’-CTTGGTCATTTAGAGGAAGTAA-3’
	ITS2	5’-GCTGCGTTCTTCATCGATGC-3’

## Sheet: Table S2
Table S2. UPLC Conditions. (A=Water containing 0.1% Formic acid, B=Acetonitrile containing 0.1% Formic acid)
Time (min)	A (%)	B (%)
0	95	5
5	35	65
6	1	99
7.5	1	99
7.6	95	5
10	95	5

## Sheet: Table S3
Table S3. MS Conditions.
Mass spectrometry conditions	ESI+	ESI-
Duration (min)	10	10
IonSpray Voltage (V)	5000	-4000
Temperature (°C)	550	550
Ion Source Gas1 (psi)	50	50
Ion Source Gas2 (psi)	60	60
Curtain Gas (psi)	35	35
Declustering Potential (V)	80	-80
MS1 Collision Energy (V)	10	-10
MS2 Collision Energy (V)	30	-30
Collision Energy Spread (V)	15	15
MS1 TOF Masses (Da)	50~1250	50~1250
MS2 TOF Masses (Da)	25~1250	25~1250

## Sheet: Table S4
Table S4. Detailed information on differential metabolites in healthy yam infected with P. sclerotigenum on day 3.
Index	Compounds	Class	Formula	Q1 (Da)	Molecular weight (Da)	RT (min)	Adduct	CAS	cpd_ID	PI1	PI2	PI3	Control1	Control2	Control3	VIP	P-value	Log2FC	Type
FDATN01519	D-phenylalanine	Amino acids and derivatives	C9H11NO2	164.072	165.079	1.8709	[M-H]-	673-06-3	C02265	60319.5	63674.2	58593.4	167833	174570	170868	1.17258	2.95019e-06	-1.49113	down
MEDL00326	DL-Arginine	Amino acids and derivatives	C6H14N4O2	213.074	174.112	0.7022	[M+K]+	-	C02385	120084	115464	108682	313421	314104	336529	1.17104	0.000262938	-1.48574	down
MEDL00328	UDP-xylose	Nucleotides and derivatives	C14H22N2O16P2	535.038	536.044	1.0852	[M-H]-	3616-06-6	C00190	9781.53	10399.3	10681.3	4260.46	4592.36	4004.39	1.16729	0.000140959	1.26326	up
MEDL00331	3'-Aenylic Acid	Nucleotides and derivatives	C10H14N5O7P	348.07	347.063	0.7769	[M+H]+	84-21-9	C01367	55166.4	52254.2	51897	5247.39	537.08	6019.82	1.0428	7.68468e-05	3.75452	up
MEDL00575	L-Isoleucine	Amino acids and derivatives	C6H13NO2	130.088	131.095	1.1244	[M-H]-	73-32-5	C00407	19487.5	19259.3	18364.6	53117.1	55495.9	55717.4	1.17295	9.1618e-05	-1.52475	down
MEDL00586	Arginine	Amino acids and derivatives	C6H14N4O2	175.119	174.112	0.7582	[M+H]+	74-79-3	C00062	2.54864e+06	2.44339e+06	2.2188e+06	5.80202e+06	6.68462e+06	6.34647e+06	1.1655	0.0017019	-1.38503	down
MEDL00689	Phenylpyruvic acid	Organic acids	C9H8O3	223.061	164.047	4.4065	[M+CH3COO]-	156-06-9	C00166	97109.2	103120	102122	3212.62	3849.9	3626.91	1.17359	0.000323488	4.82197	up
MEDL01811	Batatasin IV	Phenolic acids	C15H16O3	245.117	244.11	6.0359	[M+H]+	60347-67-3	C10247	2.07613e+06	2.32705e+06	2.81829e+06	11890.7	14882.2	33384.6	1.16415	0.00818679	6.9074	up
MEDL01893	9-Oxo-nonanoic acid	Organic acids	C9H16O3	171.103	172.11	5.4355	[M-H]-	-	C16322	55301.3	72745.7	56488.8	117450	129226	141254	1.13171	0.00184212	-1.0719	down
MEDL01949	Gossypol	Terpenoids	C30H30O8	517.184	518.194	5.7662	[M-H]-	90141-22-3	C07667	20421.8	33057.3	33552	561.38	487.01	828.39	1.16617	0.022102	5.5352	up
MEDL02009	beta-Lactose	Saccharides	C12H22O11	401.129	342.116	0.9278	[M+CH3COO]-	5965-66-2	C01970	68103	72866	73402.1	23375.5	20014	24337.5	1.16706	3.44882e-05	1.66231	up
MEDL02152	Cyclic AMP	Nucleotides and derivatives	C10H12N5O6P	328.045	329.053	1.481	[M-H]-	60-92-4	C00575	14998.1	16171	21005.5	4593.75	3673.74	3427.26	1.15514	0.0153541	2.15749	up
MEDL02155	Threonic acid	Saccharides	C4H8O5	135.03	136.037	0.6613	[M-H]-	3909-12-4	C21649	23218.3	26481.3	23437.5	8938.99	11922.2	7701.42	1.12972	0.000933436	1.35647	up
MEDL02157	Coniferin	Phenolic acids	C16H22O8	341.122	342.132	4.2093	[M-H]-	124151-33-3	C00761	10190.7	12797.5	15996.3	624.49	1237.15	1370.12	1.14702	0.0177803	3.59251	up
MEDL02232	Salicin	Phenolic acids	C13H18O7	331.103	286.105	1.3132	[M+HCOO]-	138-52-3	C01451	12106.8	11433.6	11239.6	27845.9	27344.8	26412.3	1.17189	2.86777e-05	-1.23036	down
MEDL02283	3-Methoxyanthranilate	Phenolic acids	C8H9NO3	150.054	167.058	1.7597	[M+H-H2O]+	-	C05831	87199	69884.1	90208.3	299086	253175	255118	1.15914	0.00231419	-1.70703	down
MEDL02295	Hordenine	Alkaloids	C10H15NO	212.127	165.115	1.8057	[M+HCOO+2H]+	539-15-1	C06199	673.3	121.63	143.03	12848.3	14818	13353.5	1.13443	0.000886534	-5.45065	down
MEDL02347	L-Phenylalanine	Amino acids and derivatives	C9H11NO2	166.086	165.079	1.0773	[M+H]+	63-91-2	C00079	121139	93004.6	138137	225501	256400	227149	1.10927	0.00256242	-1.00916	down
MEDL02353	Rosmarinic acid	Phenolic acids	C18H16O8	405.087	360.084	2.084	[M+HCOO]-	20283-92-5	C01850	49148.2	40473.4	54886.9	19658.3	18015	19980.8	1.14962	0.0185821	1.32566	up
MEDL02471	Flavin adenine dinucleotide	Nucleotides and derivatives	C27H33N9O15P2	784.152	785.157	3.1853	[M-H]-	146-14-5	C00016	47804.3	71444.6	77601.6	32796	30946.1	30032.7	1.08193	0.062205	1.06983	up
MEDL02509	Isoliquiritigenin	Flavonoids	C15H12O4	257.081	256.074	3.5592	[M+H]+	961-29-5	C08650	938.8	344.95	919.88	17026.9	18806.9	14357.3	1.149	0.0055946	-4.50948	down
MEDN0006	L-Tyrosine	Amino acids and derivatives	C9H11NO3	182.08	181.074	1.0773	[M+H]+	60-18-4	C00082	109132	96413.8	99299.5	46583.7	49815.1	47272.2	1.16676	0.00329566	1.08531	up
MEDN0017	D-Pyroglutamic acid	Amino acids and derivatives	C5H7NO3	130.05	129.043	1.0698	[M+H]+	4042-36-8	C02237	2187.54	7570.15	13117	38047.8	39554.8	38759.8	1.02089	0.00908416	-2.3468	down
MEDN0037	Dopamine	Alkaloids	C8H11NO2	154.086	153.079	1.0773	[M+H]+	62-31-7	C03758	50382.7	38625	63601.9	138917	157918	126975	1.12394	0.00173564	-1.47357	down
MEDN0038	Oxiglutatione	Amino acids and derivatives	C20H32N6O12S2	611.138	612.152	2.0254	[M-H]-	27025-41-8	C00127	6865.69	7919.26	8415.21	262.47	162.32	320.51	1.16573	0.00342922	4.96017	up
MEDN0052	N6-Acetyl-L-lysine	Amino acids and derivatives	C8H16N2O3	189.124	188.116	1.0398	[M+H]+	692-04-6	C02727	5927.06	4038.08	6779.39	10043.6	14596	20125.7	1.0389	0.0758396	-1.41869	down
MEDN0056	N-Acetylleucine	Amino acids and derivatives	C8H15NO3	172.099	173.105	3.6367	[M-H]-	1188-21-2	C02710	121587	134492	131433	12106.5	19305.2	10937.7	1.15972	4.82658e-05	3.19383	up
MEDN0057	N-Acetyl-L-tyrosine	Amino acids and derivatives	C11H13NO4	222.078	223.084	2.6764	[M-H]-	537-55-3	C01657	176049	192056	157532	8652.5	9765	9123.83	1.17303	0.00356132	4.25439	up
MEDN0058	N-Acetylneuraminic Acid(SA)	Amino acids and derivatives	C11H19NO9	309.113	309.106	5.8258	[M-]-	131-48-6	C19910	27762.3	38354.3	46060.2	71967.9	87947.3	75091	1.08148	0.00485054	-1.06692	down
MEDN0075	N-Acetyl-L-phenylalanine	Amino acids and derivatives	C11H13NO3	206.083	207.089	3.992	[M-H]-	2018-61-3	C03519	839482	936470	908155	52538.2	54311.1	51798	1.17384	0.00116022	4.08055	up
MEDN0080	p-Coumaraldehyde	Phenolic acids	C9H8O2	149.059	148.052	1.8707	[M+H]+	20711-53-9	C05608	4994.09	3690.53	3911.77	9947.54	10781.5	10665.6	1.14942	0.000482672	-1.31751	down
MEDN0120	Galactitol	Saccharides	C6H14O6	227.072	182.079	6.1037	[M+HCOO]-	608-66-2	C01697	89148.4	82633.7	88780	318.43	134.95	1215.31	1.1434	0.000453731	7.28677	up
MEDN0137	1-Methyladenine	Nucleotides and derivatives	C6H7N5	297.134	149.07	3.071	[2M-H]-	5142-22-3 | 4121-42-0	C02216	7737.22	10137	9343.58	25436.7	24278.6	24154.5	1.15902	0.000208496	-1.44043	down
MEDN0151	Adenine	Nucleotides and derivatives	C5H5N5	136.061	135.054	1.8174	[M+H]+	73-24-5	C00147	199974	204563	193443	91848	74905.2	63349.8	1.14513	0.00168826	1.37782	up
MEDN0152	Adenosine 5'-Diphosphate（ADP）	Nucleotides and derivatives	C10H15N5O10P2	426.021	427.029	1.0852	[M-H]-	58-64-0	C00008	124687	75592.2	76385.6	37068.4	21132.7	32057.9	1.0818	0.0525015	1.616	up
MEDN0153	Adenosine monophosphate	Nucleotides and derivatives	C10H14N5O7P	330.059	347.063	1.4214	[M+H-H2O]+	61-19-8	C00020	6900.33	6390.89	9386.3	972.07	233.67	84.95	1.07734	0.0112362	4.13505	up
MEDN0170	Uridine-5'-diphosphate	Nucleotides and derivatives	C9H14N2O12P2	404.004	404.002	2.8325	[M-]-	58-98-0	C00015	3795.86	4280.88	4457.61	10164.4	8763.62	9124.54	1.1592	0.00196155	-1.16224	down
MEDN0202	Oxoglutaric acid	Organic acids	C5H6O5	145.014	146.022	0.7715	[M-H]-	328-50-7	C00026	43387.8	38129.3	46499.8	17749.3	17651.8	15798	1.16067	0.00616227	1.32214	up
MEDN0213	Sorbitol	Saccharides	C6H14O6	241.087	182.079	5.7662	[M+CH3COO]-	50-70-4	C00794	59517.1	123697	126841	1143.89	309.69	1394.13	1.14651	0.0429252	6.76658	up
MEDN0220	Glucose	Saccharides	C6H12O6	225.056	180.063	5.1843	[M+HCOO]-	-	C00031	26523.9	23193.3	33214.6	235.87	268.61	417.31	1.16969	0.0113978	6.49134	up
MEDN0221	D-Mannose	Saccharides	C6H12O6	217.003	180.063	0.6342	[M+K-2H]-	530-26-7 | 46032-76-2	C00159	9403.26	9675.97	8702.99	19834	26423.9	17211.7	1.11833	0.0477669	-1.1919	down
MEDN0222	Melezitose	Saccharides	C18H32O16	503.161	504.169	1.0065	[M-H]-	597-12-6	C08243	37418.6	46925.5	38481.7	539.21	408.31	318.29	1.17094	0.00544687	6.60041	up
MEDN0227	alpha-D-glucose-6-phosphate	Saccharides	C6H13O9P	259.022	260.03	1.0063	[M-H]-	15209-11-7	C00668	53973.8	54943.5	73525.7	25134.8	25784.3	28178	1.13745	0.0302494	1.20575	up
MEDN0234	Globotriose	Saccharides	C18H32O16	485.159	504.169	5.7463	[M-H2O-H]-	1109-28-0 | 33404-34-1 | 66580-68-5	C00420	48498	74532.3	77768.9	1061.85	17.32	19.57	1.09002	0.0187089	7.51376	up
MEDN0236	Raffinose	Saccharides	C18H32O16	543.132	504.169	0.7582	[M+K]+	512-69-6	C00492	740623	830394	615584	21134.8	19175.9	21599	1.17259	0.00763974	5.14238	up
MEDN0239	Gluconic acid	Saccharides	C6H12O7	195.051	196.058	0.6613	[M-H]-	526-95-4	C00257	313055	464322	395896	35603.1	32465.8	37837.3	1.16813	0.0146837	3.46968	up
MEDN0240	L-Gulonolactone	Saccharides	C6H10O6	223.054	178.048	2.2526	[M+HCOO]-	1128-23-0	C01040	1833.43	3132.13	2739.1	8514.52	8382.14	9783.7	1.13455	0.00047959	-1.79197	down
MEDN0317	Hippuric acid	Organic acids	C9H9NO3	219.077	179.058	2.5575	[M-H+CH3CN]-	495-69-2	C01586	544.59	1103.22	659.95	4422.42	4583.36	5024.99	1.14377	9.66153e-05	-2.60403	down
MEDN0343	Shikimic acid	Organic acids	C7H10O5	173.045	174.053	0.9928	[M-H]-	138-59-0	C00493	35039.9	28073.6	32918.5	92671.4	70280.5	84725.9	1.14651	0.0107336	-1.36688	down
MEDN0419	Uridine-5'-monophosphate	Nucleotides and derivatives	C9H13N2O9P	323.028	324.036	0.7199	[M-H]-	58-97-9	C00105	84150.6	102567	103959	27750.6	21385.1	23290.6	1.16144	0.0045862	2.00483	up
MEDN0431	N2,N2-Dimethylguanosine	Nucleotides and derivatives	C12H17N5O5	334.111	311.123	2.9684	[M+Na]+	2140-67-2	C74036	1864.13	3252.28	3243.04	185.31	170.4	191.82	1.16292	0.0299444	3.9324	up
MEDN0442	Pantetheine	Alkaloids	C11H22N2O4S	277.123	278.13	2.9504	[M-H]-	496-65-1	C00831	24027	26076.1	25077.6	8215.15	7430.63	6696.3	1.16763	3.5114e-05	1.7506	up
MEDN0461	Sedoheptulose 7-phosphate	Saccharides	C7H15O10P	271.022	290.04	1.0065	[M-H2O-H]-	2646-35-7	C05382	1216.93	1166.22	919.41	7610.23	5167	9066.17	1.15109	0.0315433	-2.72554	down
MEDN0470	Oxoadipic acid	Organic acids	C6H8O5	319.058	160.037	3.1936	[2M-H]-	3184-35-8	C00322	776.44	370.8	892.88	36391.8	36167.9	39997.6	1.16373	0.000964541	-5.78586	down
MEDN0537	Adpribose	Nucleotides and derivatives	C15H23N5O14P2	558.054	559.072	2.5569	[M-H]-	20762-30-5	C00301	1004.95	1274.77	566.44	7473.39	7404.5	7248.9	1.14451	0.000379694	-2.95871	down
MEDN0538	Uridine-5'-diphosphate-glucose	Nucleotides and derivatives	C15H24N2O17P2	565.048	566.055	1.0852	[M-H]-	133-89-1	C00029	115938	117270	122621	43896.7	41833.3	41845.3	1.17291	0.00022553	1.47983	up
MEDN0560	Marmesin	Lignans and Coumarins	C14H14O4	227.071	246.089	5.1749	[M-H2O-H]-	13849-08-6	C09276	58184.9	50451.5	61740.9	561.64	486.46	2498.88	1.1388	0.00266408	5.586	up
MEDN0589	Cyclamic acid	Organic acids	C6H13NO3S	357.118	179.062	3.1853	[2M-H]-	100-88-9	C02824	8290.79	9863.22	7423.88	23418.4	21385.8	22207.2	1.15581	0.000147507	-1.38951	down
MEDN0654	3-Cresotinic acid	Phenolic acids	C8H8O3	151.041	152.047	5.3719	[M-H]-	83-40-9	C14088	117950	129815	123915	961.53	373.62	566.06	1.16793	0.000750592	7.611	up
MEDN0724	Aspirin	Organic acids	C9H8O4	239.056	180.042	3.5777	[M+CH3COO]-	50-78-2	C01405	235225	614429	765778	37845.5	54030.5	34943.2	1.1197	0.0877771	3.67108	up
MEDN0733	Phenyl beta-D-glucopyranoside	Phenolic acids	C12H16O6	301.092	256.095	1.9276	[M+HCOO]-	1464-44-4	C03097	35858.1	29506.5	34997.7	15253.6	14747.9	15542.7	1.15929	0.0108352	1.13988	up
MEDN0844	Stachyose	Saccharides	C24H42O21	665.214	666.222	3.1853	[M-H]-	470-55-3	C01613	15471.8	19114.1	18324.5	7067.11	6986.28	7856.64	1.15781	0.00814435	1.27196	up
MEDN0856	2',4'-Dihydroxyacetophenone	Phenolic acids	C8H8O3	199.06	152.047	4.1217	[M+HCOO+2H]+	89-84-9	C03663	49320.3	42032.5	43238.8	623.39	270.6	82.67	1.14503	0.00245141	7.10652	up
MEDN1006	Uric acid	Nucleotides and derivatives	C5H4N4O3	335.05	168.028	6.61	[2M-H]-	69-93-2	C00366	3567.96	5850.51	3464.9	15055.5	10071.8	12898	1.0993	0.0136541	-1.56145	down
MEDN1011	Mannitol	Saccharides	C6H14O6	234.078	182.079	1.5554	[M+Cl+NH3]-	69-65-8	C00392	2242.83	2126.7	2493.1	5682.87	5487.58	4827.07	1.15958	0.0027457	-1.22101	down
MEDN1018	Xylitol	Saccharides	C5H12O5	303.123	152.069	6.1234	[2M-H]-	87-99-0	C00379	120073	80903.4	49526.8	4671.52	4933.11	5356.89	1.15409	0.0613833	4.0655	up
MEDN1090	3-Hydroxyindolin-2-one	Alkaloids	C8H7NO2	148.041	149.048	1.7132	[M-H]-	-	C11130	37670.9	32616.8	37857.8	131841	118739	111224	1.16671	0.00293933	-1.74224	down
MEDN1092	4-Hydroxyphenyl acetate	Phenolic acids	C8H8O3	197.046	152.047	2.9897	[M+HCOO]-	-	C13636	90198.2	116783	87712.3	4660.83	4184.34	4617.31	1.17189	0.00969147	4.4522	up
MEDN1093	(2S)-2-Isopropylmalate	Organic acids	C7H12O5	175.062	176.069	2.9111	[M-H]-	49601-06-1	C02504	545507	589674	621131	163277	140650	143768	1.1696	0.00110835	1.97196	up
MEDN1137	Flavin Single Nucleotide(FMN)	Nucleotides and derivatives	C17H21N4O9P	455.097	456.105	3.4795	[M-H]-	130-40-5	C00061	56511.8	61935	61976.8	10352.2	3155.89	8457.45	1.11447	5.86222e-05	3.03808	up
MEDN1198	1-O-glucosinoyl-β-D-glucose	Phenolic acids	C17H22O10	431.118	386.121	3.029	[M+HCOO]-	-	C02919	5209.75	6877.18	7451.68	11961.8	13877	13603	1.11434	0.00190066	-1.0134	down
MEDN1296	Xanthohumol	Flavonoids	C21H22O5	413.165	354.147	2.2222	[M+CH3COO]-	6754-58-1	C16417	2687.93	2564.59	1370.02	7272.68	6948.67	8386.57	1.10657	0.00092325	-1.77137	down
MEDN1539	Genipin	Terpenoids	C11H14O5	271.082	226.084	1.3206	[M+HCOO]-	6902-77-8	C09780	30558.3	31477.6	29322.7	74389.9	75347.8	70071.7	1.17147	0.000393585	-1.26664	down
MEDP0017	L-Histidine	Amino acids and derivatives	C6H9N3O2	154.062	155.07	0.6342	[M-H]-	71-00-1	C00135	18939.9	20825.2	18592	58880.8	62083.3	56577.2	1.17053	0.000338973	-1.60517	down
MEDP0022	L-Proline	Amino acids and derivatives	C5H9NO2	116.07	115.063	0.7582	[M+H]+	147-85-3	C00148	53713.2	56560.3	49429	111067	119342	124529	1.16432	0.000642073	-1.15218	down
MEDP0025	L-Tryptophan	Amino acids and derivatives	C11H12N2O2	205.096	204.09	2.4303	[M+H]+	73-22-3	C00078	256311	207510	220346	813333	938369	896989	1.16687	0.00101529	-1.95286	down
MEDP0054	Glutamine	Amino acids and derivatives	C5H10N2O3	147.076	146.069	0.7956	[M+H]+	56-85-9	C00064	20407.2	18449.3	16516.4	60398.8	60163.3	65366.2	1.16705	8.26337e-05	-1.7475	down
MEDP0058	L-Saccharopine	Amino acids and derivatives	C11H20N2O6	257.118	276.132	6.8756	[M-H2O-H]-	997-68-2	C00449	196907	210472	186819	2376.31	40.29	310.31	1.1028	0.00107653	7.76753	up
MEDP0085	Tyramine	Alkaloids	C8H11NO	138.091	137.084	1.172	[M+H]+	51-67-2	C00483	469613	419288	435765	1.27722e+06	1.34393e+06	1.26804e+06	1.17132	3.39323e-05	-1.55384	down
MEDP0129	Phenethylamine	Alkaloids	C8H11N	122.096	121.089	2.337	[M+H]+	64-04-0	C05332	10918.8	9741.3	9658.34	36280.6	38845.5	38959.6	1.17133	0.000138815	-1.91185	down
MEDP0160	Adenosine	Nucleotides and derivatives	C10H13N5O4	266.089	267.097	1.8096	[M-H]-	58-61-7	C00212	85660.9	105220	85231.8	46381.2	35714.8	29251.3	1.11561	0.00341615	1.31019	up
MEDP0176	Thymidine	Nucleotides and derivatives	C10H14N2O5	243.101	242.09	5.5893	[M+H]+	50-89-5	C00214	320779	317364	362617	10941.4	14660.5	15605.8	1.17119	0.00189723	4.60204	up
MEDP0208	Succinic acid	Organic acids	C4H6O4	117.02	118.027	1.2228	[M-H]-	110-15-6	C00042	93867.8	107023	99473.6	41461.7	40734.2	37748.3	1.16782	0.00213329	1.32435	up
MEDP0247	Nicotinuric acid	Amino acids and derivatives	C8H8N2O3	378.139	180.054	2.9513	[2M+NH4]+	583-08-4	C05380	49736.4	52129.5	48527.8	1465.88	265.4	242.23	1.13887	9.22961e-05	6.25184	up
MEDP0297	5-Aminopentanoic acid	Organic acids	C5H11NO2	156.05	117.079	8.7743	[M+K]+	660-88-8	C00431	1226.67	941.48	1355.36	3267.36	3525.23	3093.19	1.14671	0.000268379	-1.48834	down
MEDP0322	L-Homoserine	Amino acids and derivatives	C4H9NO3	119.051	119.058	5.401	[M-]-	672-15-1	C00263	3463.33	2356.13	2167.46	10176.5	9349.9	10281.3	1.14664	0.000227866	-1.89997	down
MEDP0359	Curcumin	Phenolic acids	C21H20O6	403.102	368.126	3.8515	[M+Cl]-	458-37-7	C10443	11360.1	10918.4	12834.1	188	576.33	93.21	1.1342	0.00151798	5.35564	up
MEDP0403	2'-Deoxycytidine	Nucleotides and derivatives	C9H13N3O4	243.104	227.091	6.282	[M+NH4-2H]-	951-77-9	C00881	6.05243e+06	1.60976e+06	4.09878e+06	29205.4	25775.7	92326	1.13789	0.0948104	6.31904	up
MEDP0650	4,4'-Methylenedianiline	Alkaloids	C13H14N2	275.04	198.116	6.0755	[M-H+2K]+	101-77-9	C14288	13338.1	8739.66	14534.3	26164.2	27346.3	29196.4	1.09651	0.00474329	-1.17569	down
MEDP0790	4-Methoxybenzaldehyde	Phenolic acids	C8H8O2	137.06	136.052	1.0874	[M+H]+	123-11-5	C10761	240697	188154	310459	790177	772960	731016	1.13828	0.00108333	-1.63371	down
MEDP0883	Lumazine	Nucleotides and derivatives	C6H4N4O2	164.036	164.033	3.3226	[M-]-	487-21-8	C03212	51495.7	73928.3	89321.4	287177	302456	259801	1.14199	0.000241231	-1.98388	down
MEDP0894	3-Methoxytyramine	Phenolic acids	C9H13NO2	168.101	167.095	1.6635	[M+H]+	554-52-9	C05587	10614.3	9246.3	9464.36	4474.84	5023.52	4665.24	1.16133	0.00307769	1.04994	up
MEDP1031	1-Phenylethanol	Phenolic acids	C8H10O	105.069	122.073	2.3406	[M+H-H2O]+	98-85-1	C07112	48601.2	48789.8	45732.1	218533	226485	220677	1.17364	2.11421e-05	-2.21761	down
MEDP1033	Benzaldehyde	Phenolic acids	C7H6O	107.049	106.042	3.0366	[M+H]+	100-52-7	C00261	222817	195765	198854	13055.4	14591.3	12898.6	1.17319	0.00190242	3.92868	up
MEDP1055	Dl-Glyceraldehyde 3-Phosphate	Organic acids	C3H7O6P	338.988	169.998	1.0713	[2M-H]-	591-59-3	C00661	40556.3	49702	63462.8	12727.1	19624.5	12694	1.11984	0.0225307	1.77085	up
MEDP1162	1-Methylguanine	Nucleotides and derivatives	C6H7N5O	205.088	165.065	2.5569	[M-H+CH3CN]-	938-85-2	C04152	3112.53	3048.35	3005.67	11900.6	11230	11918.1	1.17357	0.000561374	-1.93491	down
MEDP1592	Citicoline	Nucleotides and derivatives	C14H26N4O11P2	487.105	488.107	3.1075	[M-H]-	987-78-0	C00307	36054.6	40272.8	40213.4	405.76	245.51	848.14	1.15941	0.00112802	6.2803	up
MEDP1647	2-Amino-1-phenylethanol	Alkaloids	C8H11NO	120.08	137.084	1.8558	[M+H-H2O]+	7568-93-6	C02735	149244	130918	138483	357026	397890	378497	1.16846	0.000547666	-1.43687	down
MEDP1799	Quinaldic acid	Organic acids	C10H7NO2	156.042	173.048	0.721	[M+H-H2O]+	93-10-7	C06325	40968.3	37546.1	39972	8651.81	9543.52	10754.6	1.16898	7.32621e-05	2.03309	up
MEDP1839	3,4-Dimethoxybenzaldehyde	Phenolic acids	C9H10O3	213.075	166.063	4.9361	[M+HCOO+2H]+	120-14-9	C02201	26896.2	21756.8	25306.8	220.06	195.24	235.8	1.17348	0.00384102	6.82772	up
MEDP2143	N,N-Bis(2-hydroxyethyl)dodecanamide	Alkaloids	C16H33NO3	310.236	287.246	6.355	[M+Na]+	120-40-1	C06179	941.65	835.84	230.51	6475.62	4953.96	6099.07	1.09258	0.00237475	-3.12588	down
MEDTN02958	(R)-cysteate	Organic acids	C3H7NO5S	168.007	169.005	2.8826	[M-H]-	-	C00506	163410	166070	185848	29.16	4429.11	3341.62	1.00744	0.00127707	6.04589	up
MW0000153	Bicuculline	Alkaloids	C20H17NO6	390.1	367.106	6.1319	[M+Na]+	485-49-4	C09364	1687.75	964.16	3274.74	27087	31780.4	26088.7	1.1372	0.00163966	-3.84143	down
MW0000156	Brucine	Alkaloids	C23H26N2O4	453.197	394.189	3.5581	[M+CH3COO]-	357-57-3	C09084	4838.47	6225.51	5639.4	44381.1	49962.1	41803.2	1.16993	0.00294963	-3.02695	down
MW0000187	Codeine-6-glucuronide	Alkaloids	C24H29NO9	498.174	475.184	4.45	[M+Na]+	20736-11-2	C16577	5401.12	3936.16	4025.03	245.85	340.69	206.21	1.16488	0.0121165	4.07516	up
MW0000222	Deserpidine	Alkaloids	C32H38N2O8	577.25	578.263	4.8603	[M-H]-	131-01-1	C06541	23350.2	28334.2	19849.5	3555.36	6983.41	6588.65	1.11656	0.00875781	2.06232	up
MW0000232	Dihydroergotamine	Alkaloids	C33H37N5O5	584.292	583.279	3.5544	[M+H]+	6190-39-2	C07798	1475.62	1221.1	491.14	37861.1	31122.7	38971.8	1.15312	0.00442374	-5.08171	down
MW0000247	Ergocristine	Alkaloids	C35H39N5O5	610.302	609.295	5.9587	[M+H]+	511-08-0	C09164	7928.91	5483.17	7910.08	21944.5	27304.9	29317.8	1.14428	0.00701731	-1.88157	down
MW0000250	Ergosine	Alkaloids	C30H37N5O5	548.286	547.279	6.1319	[M+H]+	561-94-4	C09167	56815.7	45315.4	59443.5	102.99	232.7	188.25	1.16967	0.00646397	8.26858	up
MW0000973	Gingerol	Phenolic acids	C17H26O4	315.16	294.183	5.7861	[M+Na-2H]-	23513-14-6 | 1391-73-7	C10462	42756.8	57495	85296.4	318010	323735	264450	1.13687	0.000915847	-2.28803	down
MW0001603	1-Hydroxy-2-naphthoic acid	Organic acids	C11H8O3	233.046	188.047	4.6822	[M+HCOO]-	-	C03203	8649.02	9509.31	8931.16	12.26	337.49	31.07	1.09753	0.000150722	6.15248	up
MW0006086	Aspulvinone E	Phenolic acids	C17H12O5	355.081	296.068	4.0512	[M+CH3COO]-	49637-60-7	C02006	27144.4	28212.7	28601.3	106.41	1138.44	839.32	1.10408	2.82634e-06	5.33213	up
MW0007331	Honokiol	Lignans and Coumarins	C18H18O2	267.134	266.131	2.263	[M+H]+	35354-74-6	C10630	25684	19474	23003.3	57592.1	60218.1	60161.8	1.15772	0.00045034	-1.38463	down
MW0007535	Maclurin	Flavonoids	C13H10O6	263.061	262.048	0.6831	[M+H]+	519-34-6	C09951	40076	36793.4	27979.7	15436.7	7629.35	10770.5	1.09096	0.00844759	1.63166	up
MW0009985	Trimethoprim	Phenolic acids	C14H18N4O3	289.135	290.138	6.6563	[M-H]-	738-70-5	C01965	18704.5	31606.3	31049.1	3037.85	3329.37	3537.44	1.15755	0.0297359	3.03814	up
MW0015687	alpha-Chaconine	Alkaloids	C45H73NO14	850.498	851.503	4.9428	[M-H]-	-	C10796	74709.4	65179.1	58451	165549	123614	111383	1.09139	0.0453862	-1.014	down
MW0049084	Curcumenol	Terpenoids	C15H22O2	279.123	234.162	3.4429	[M-H+2Na]+	19431-84-6	C16942	3309.55	4240.56	2365.84	131.6	197.68	23.28	1.09984	0.0267525	4.81381	up
MW0049160	Dethiobiotin	Organic acids	C10H18N2O3	446.289	214.132	5.7446	[2M+NH4]+	533-48-2	C01909	81180.6	104171	63986.4	203633	215140	219175	1.12533	0.00338448	-1.35533	down
MW0053497	Geranylgeranyl diphosphate	Organic acids	C20H36O7P2	509.202	450.194	5.5337	[M+CH3COO]-	6699-20-3	C00353	3055.64	30214.4	27430.9	398.32	878.92	126.94	1.04455	0.148952	5.43392	up
MW0053814	Harpagoside	Terpenoids	C24H30O11	529.15	494.179	5.905	[M+Cl]-	19210-12-9	C09783	72311	89465.1	91192.2	110.87	166.11	77.81	1.17127	0.00508266	9.47778	up
MW0055509	Ostruthin	Lignans and Coumarins	C19H22O3	319.133	298.157	2.9504	[M+Na-2H]-	148-83-4	C09281	26333.8	28080.9	27981.7	14137	13956.5	7455.14	1.05704	0.0146315	1.21279	up
MW0056776	Parthenin	Terpenoids	C15H18O4	261.113	262.12	5.7662	[M-H]-	508-59-8	C09523	16004.6	35871.1	38654.5	33.61	1220.69	79.92	1.08018	0.0526065	6.08433	up
MW0063689	Strictosidine	Alkaloids	C27H34N2O9	589.244	530.226	5.3348	[M+CH3COO]-	20824-29-7	C03470	17278.8	14390.1	12795.4	1054.74	566.26	936.64	1.16193	0.00808826	4.11976	up
MW0103202	Zygadenine	Alkaloids	C27H43NO7	492.296	493.304	5.1596	[M-H]-	545-45-9	C10831	3109.96	5348.83	4425.95	14994	31453	15306	1.09739	0.0935928	-2.26084	down
MW0103387	AICA ribonucleotide	Nucleotides and derivatives	C9H15N4O8P	337.056	338.063	4.505	[M-H]-	3031-94-5	C04677	105104	176920	183969	16601.3	15349.4	11211.8	1.15472	0.0300592	3.43246	up
MW0103459	Adenosine tetraphosphate	Nucleotides and derivatives	C10H17N5O16P4	585.951	586.962	3.1089	[M-H]-	58337-43-2	C03483	5499.51	7146.4	6410.59	189.38	853.68	326.33	1.11975	0.00232736	3.79868	up
MW0103634	Nadide	Nucleotides and derivatives	C21H27N7O14P2	662.103	663.109	1.0852	[M-H]-	53-84-9	C00003	20723.5	19920.5	20884.2	3042.27	4087.82	2808.69	1.16502	7.97468e-06	2.63011	up
MW0103708	Uridine-5'-diphospho-N-acetylgalactosamine	Nucleotides and derivatives	C17H27N3O17P2	606.076	607.082	1.0847	[M-H]-	-	C00203	10762.8	11514.7	9982.24	1014.46	1839.6	1718.35	1.15309	0.0002442	2.81871	up
MW0106148	Chorismic acid	Organic acids	C10H10O6	242.064	226.048	3.1186	[M+NH4-2H]-	617-12-9	C00251	14439.6	19751.4	19483	1004.68	1062.6	746.74	1.16807	0.0100462	4.25352	up
MW0109000	O-Phospho-L-tyrosine	Organic acids	C9H12NO6P	521.077	261.04	4.3793	[2M-H]-	-	C06501	12345.2	12887.6	10419.4	381.53	250.14	329.89	1.1707	0.0040889	5.21247	up
MW0110047	Tropate	Organic acids	C9H10O3	165.056	166.063	1.9862	[M-H]-	552-63-6	C01456	78846.8	97449.5	81173.1	455.73	360.98	179.16	1.16787	0.00464629	8.01423	up
MW0111826	1-Kestose	Saccharides	C18H32O16	543.131	504.169	1.0304	[M+K]+	470-69-9	C03661	77221.6	70686.1	70759.6	254.5	233.88	467.02	1.1706	0.000879008	7.83842	up
MW0113896	alpha-D-Galactosamine 1-phosphate	Saccharides	C6H14NO8P	517.089	259.046	2.9897	[2M-H]-	35946-79-3	C22029	2400.7	1751.16	2036.68	196.47	251.59	464.2	1.13275	0.00473518	2.76208	up
MW0114190	Deoxyribose 5-phosphate	Nucleotides and derivatives	C5H11O7P	427.051	214.024	3.0093	[2M-H]-	102916-66-5	C00673	31540.7	32331.1	30188.9	63297.6	64224.9	61649.9	1.17162	7.41277e-06	-1.00804	down
MW0114289	1D-myo-inositol 1,4-bisphosphate	Saccharides	C6H14O12P2	338.981	339.996	3.127	[M-H]-	74465-19-3 | 47055-78-7	C01220	85714.1	105429	112862	15000.4	16457.7	15494.9	1.16912	0.0086749	2.69481	up
MW0114361	D-Ribulose 1,5-bisphosphate	Saccharides	C5H12O11P2	361.973	309.986	3.5859	[M+Cl+NH3]-	24218-00-6 | 2002-28-0	C01182	3942.91	3965.69	3871.43	122.17	80.95	250.1	1.15263	5.24909e-06	4.69999	up
MW0115251	Salidroside	Phenolic acids	C14H20O7	299.113	300.121	2.8325	[M-H]-	10338-51-9	C06046	18586.3	16485.2	20158.3	141194	118316	120132	1.17019	0.00394443	-2.78112	down
MW0123588	Dhurrin	Alkaloids	C14H17NO7	310.093	311.101	2.9897	[M-H]-	499-20-7	C05143	3999.2	8605.99	7554.78	27704.3	39160.7	23463.2	1.10227	0.0296086	-2.16368	down
MW0126093	Phenazine-1-carboxylic acid	Organic acids	C13H8N2O2	247.048	224.059	1.7769	[M+Na]+	2538-68-3 | 102646-59-3	C21442	10507.8	9498.58	8912.47	68.73	36.73	289.65	1.13611	0.00187616	6.19361	up
MW0129933	1-O-trans-Cinnamoyl-beta-D-glucopyranose	Phenolic acids	C15H18O7	345.082	310.105	2.0168	[M+Cl]-	40004-96-4	C04164	248052	263736	262305	488.05	205.92	564.89	1.16876	0.000375304	9.26425	up
MW0131092	5-Hydroxyferulic acid	Organic acids	C10H10O5	255.051	210.053	2.6363	[M+HCOO]-	110642-42-7	C05619	495895	495081	456422	4809.6	707.86	4138.82	1.14367	0.000665835	7.22778	up
MW0132545	3,7,4'-Trihydroxyflavone	Flavonoids	C15H10O5	539.109	270.053	3.7157	[2M-H]-	2034-65-3	C10037	19359.7	17616.8	16831.3	4916.04	4690.65	5321.97	1.16996	0.0020836	1.84973	up
MW0133966	5,6,7-Trimethoxycoumarin	Lignans and Coumarins	C12H12O5	235.061	236.069	4.921	[M-H]-	55085-47-7	C09313	22121.6	29638	28666.4	947.79	1557.9	751.5	1.16209	0.00780591	4.62596	up
MW0138312	Gomisin G	Lignans and Coumarins	C30H32O9	573.162	536.205	3.2557	[M+K-2H]-	62956-48-3	C17819	33600.3	32653.6	36894.9	337.72	565.15	1683.75	1.1416	0.000575336	5.31752	up
MW0138377	Hesperidin	Flavonoids	C28H34O15	610.2	610.19	2.4686	[M-]-	520-26-3	C09755	9367.04	11547.1	8156.42	1461.13	989.72	912.79	1.15864	0.0113191	3.11146	up
MW0138750	Lecanoric acid	Organic acids	C16H14O7	317.067	318.074	5.1792	[M-H]-	480-56-8	C02868	224323	227524	212106	60262.3	48621.8	42833.1	1.16303	1.73829e-05	2.1297	up
MW0139217	Osthenol	Lignans and Coumarins	C14H14O3	459.181	230.094	5.4157	[2M-H]-	484-14-0	C18080	92078.2	120975	122045	280.97	614.07	648.47	1.16799	0.00769678	7.76223	up
MW0139619	Rutarin	Lignans and Coumarins	C20H24O10	405.119	424.137	3.8339	[M-H2O-H]-	20320-81-4	C09309	78294.1	69905.6	71258.3	11837	11853.1	10312.6	1.17185	0.00125119	2.69022	up
MW0139710	Silicristin	Flavonoids	C25H22O10	481.113	482.121	5.3522	[M-H]-	33889-69-9	C08717	133852	135451	132535	17.73	227.78	174.9	1.1468	3.61704e-05	9.9006	up
MW0140030	(-)-Caaverine	Alkaloids	C17H17NO2	290.113	267.126	5.7446	[M+Na]+	6899-64-5	C09368	6672.3	5029.94	6838.33	173.53	306.98	72.29	1.14255	0.00843532	5.06778	up
MW0140227	(1R,6R)-6-hydroxy-2-succinylcyclohexa-2,4-diene-1-carboxylate	Organic acids	C11H12O6	263.052	240.063	3.0366	[M+Na]+	-	C05817	116150	106866	107347	4973.85	6757.7	6050.79	1.1719	0.000615694	4.21553	up
MW0140625	(R)-piperazine-2-carboxamide	Organic acids	C5H11N3O	130.096	129.09	1.0736	[M+H]+	138681-31-9	C19778	30277.5	29563.5	49142.8	124440	73137.6	78109	1.04783	0.0614441	-1.33891	down
MW0141291	11-Hydroxycanthin-6-one	Alkaloids	C14H8N2O2	295.072	236.059	5.0539	[M+CH3COO]-	75969-83-4	C09212	2845.49	582.41	3064.41	11033.3	11558.7	11222.1	1.01764	0.00597901	-2.38082	down
MW0141699	1-Caffeoyl-beta-D-glucose	Phenolic acids	C15H18O9	683.184	342.095	3.4402	[2M-H]-	-	C10433	31940.8	21554.7	40960.9	121730	117592	130857	1.13339	0.000343955	-1.9705	down
MW0142239	2-AminoAMP	Nucleotides and derivatives	C10H15N6O6P	381.058	346.079	2.0168	[M+Cl]-	60031-62-1	C01655	14553.7	15648.1	17188.1	48.5	61.63	336.89	1.14176	0.00209165	6.7281	up
MW0142508	2'-Norberbamunine	Alkaloids	C35H38N2O6	598.285	582.273	2.5175	[M+NH4-2H]-	-	C06512	8607.8	8256.72	8099.62	764.99	1231.51	626.76	1.15644	8.61207e-06	3.25042	up
MW0142517	2-O-alpha-L-Rhamnopyranosyl-D-glucopyranose	Saccharides	C12H22O10	361.096	326.121	3.6961	[M+Cl]-	-	C08244	92314.2	95851.8	97132.5	211655	219961	207930	1.17242	0.000189657	-1.16458	down
MW0142560	cADPRP	Nucleotides and derivatives	C15H22N5O16P3	620.021	621.027	1.0852	[M-H]-	-	C20742	5842.33	6376.03	7325.78	1439.97	1923.63	2207.77	1.14609	0.0024552	1.81063	up
MW0143289	4'-Cinnamoylmussatioside	Organic acids	C34H44O16	724.279	708.263	3.9723	[M+NH4-2H]-	-	C10439	6045.84	7896.98	5674.65	542.03	94.77	201	1.12319	0.00970604	4.54939	up
MW0143662	S-methyl-5-thio-D-ribofuranose	Organic acids	C6H12O4S	265.022	180.046	1.7692	[M+K+HCOOH]+	-	C03089	5983.82	5360.41	4264.96	56.73	130.64	37.85	1.15687	0.00929117	6.11492	up
MW0143721	6-(2-Hydroxyethyl)-5,6-dihydrosanguinarine	Alkaloids	C22H19NO5	376.118	377.126	4.5247	[M-H]-	-	C12198	10195.1	10279.4	11448.6	328.33	93.94	170.97	1.15608	0.00114313	5.74985	up
MW0143832	6-Geranylchrysin	Flavonoids	C25H26O4	449.203	390.183	5.4894	[M+CH3COO]-	-	C11574	298.99	2758.27	849.99	49945.3	30315	22709.8	1.09826	0.0542868	-4.71993	down
MW0143845	3-(6-Hydroxyindol-3-yl)lactic acid	Alkaloids	C11H11NO4	268.082	221.069	2.5329	[M+HCOO+2H]+	-	C05657	61921.9	52309.6	53172.3	624.34	301.07	556.25	1.16864	0.00304279	6.81997	up
MW0145115	Angoline	Alkaloids	C22H21NO5	378.134	379.142	4.8032	[M-H]-	21080-31-9	C09336	33082.2	31118.3	32775.7	134.95	173.91	52.46	1.16449	0.000343776	8.06821	up
MW0145582	Argentine	Alkaloids	C23H26N4O3	405.191	406.2	5.3522	[M-H]-	37551-61-4	C10753	69.17	392.58	1843.43	9345.51	9121.19	11660.8	1.01718	0.00128256	-3.70813	down
MW0145614	Aricine	Alkaloids	C22H26N2O4	441.197	382.189	3.6566	[M+CH3COO]-	482-91-7	C09037	10848	13043.6	15688.8	28233.1	35492.7	26563.2	1.11388	0.012123	-1.18977	down
MW0146375	Aspulvinone G	Phenolic acids	C17H12O6	311.055	312.063	6.0763	[M-H]-	55215-40-2	C02007	12736.3	15760.8	15866.6	162.62	58.12	91.51	1.16548	0.00481825	7.15053	up
MW0147059	Cannabisin C	Lignans and Coumarins	C35H34N2O8	609.216	610.231	4.9586	[M-H]-	144506-18-3	C17907	57715.1	65394.6	94702.2	9442.64	14175.6	17730.2	1.13012	0.0302232	2.39718	up
MW0147061	Cannabisin E	Lignans and Coumarins	C36H38N2O9	641.255	642.258	5.5141	[M-H]-	163136-16-1	C17909	111014	107658	108649	40422.9	40258.8	43032.4	1.17294	1.02641e-06	1.4037	up
MW0148239	delta-(L-2-Aminoadipyl)-L-cysteinyl-D-valine	Amino acids and derivatives	C14H25N3O6S	362.14	363.146	5.1161	[M-H]-	-	C05556	10011	7878.82	9279.43	256.54	215.92	42.52	1.132	0.00455552	5.72131	up
MW0149127	Farnesyl triphosphate	Organic acids	C15H29O10P3	521.112	462.097	2.5569	[M+CH3COO]-	-	C03115	6298.26	3936.44	3049.6	10923.6	10139.2	11363.2	1.06713	0.0137463	-1.28743	down
MW0149472	Gardenin B	Flavonoids	C19H18O7	357.096	358.105	3.5286	[M-H]-	-	C15109	389.08	346.08	772.77	1523.31	1703.18	1976.55	1.0891	0.00287605	-1.78679	down
MW0149497	GDP-4-oxo-L-rhamnose	Nucleotides and derivatives	C16H23N5O15P2	586.048	587.067	0.7588	[M-H]-	-	C05344	594342	576065	418960	163448	255869	147910	1.09543	0.0107011	1.48645	up
MW0151836	3F-alpha-D-Galactosylraffinose	Saccharides	C24H42O21	647.2	666.222	3.2557	[M-H2O-H]-	546-35-0	C03989	20046.4	19769.9	23026.6	50.99	261.24	62.4	1.15336	0.00240927	7.39014	up
MW0152000	Kanokoside C	Terpenoids	C27H42O17	639.237	638.242	5.6282	[M+H]+	64703-87-3	C17430	3667.97	3452.34	5342.42	777.02	1346.18	908.07	1.12483	0.0267172	2.03963	up
MW0154360	Neoastilbin	Flavonoids	C21H22O11	899.227	450.116	3.7256	[2M-H]-	54081-47-9	C09803	66.88	72.92	749.29	10620.4	13142.9	9677.75	1.10043	0.00683462	-5.23314	down
MW0154377	Neoschaftoside	Flavonoids	C26H28O14	565.155	564.148	3.8218	[M+H]+	61328-41-4	C10110	67029.5	69969.4	60354.4	182224	263910	201427	1.15079	0.0246848	-1.71423	down
MW0155064	Phaseolic acid	Phenolic acids	C13H12O8	341.051	296.053	2.8914	[M+HCOO]-	53755-04-7	C10483	29171.4	40523	35388.5	423.93	782.07	680.3	1.16818	0.00892477	5.79982	up
MW0155495	Pheophorbide a	Organic acids	C35H36N4O5	593.278	592.269	5.9587	[M+H]+	15664-29-6	C18021	1367.42	326.23	1630.9	6319.29	7890.64	7782.19	1.05379	0.000835809	-2.72576	down
MW0155603	Plantagoside	Flavonoids	C21H22O12	511.104	466.111	6.163	[M+HCOO]-	78708-33-5	C17531	26538.5	28171.8	26383.8	43.57	275.39	165.43	1.15064	0.00038556	7.38728	up
MW0156059	Proacacipetalin	Saccharides	C11H17NO6	258.099	259.106	2.4584	[M-H]-	66871-89-4	C08338	38011.5	40325.1	40113.4	331.1	393.97	39.04	1.13208	0.000271117	7.27628	up
MW0156300	Quassimarin	Terpenoids	C27H36O11	581.223	536.226	4.3498	[M+HCOO]-	59938-97-5	C08777	11342	7183.02	5862.89	17764.5	18766.3	17501.2	1.06241	0.0220839	-1.14765	down
MW0157142	Soularubinone	Terpenoids	C25H34O10	493.207	494.215	4.5837	[M-H]-	74156-49-3	C08784	65014.1	38879.1	47559.5	13175.6	15152.5	12499	1.13956	0.0395227	1.89127	up
MW0157252	Styraxin	Lignans and Coumarins	C20H18O7	369.098	370.105	5.1131	[M-H]-	69742-32-1	C10887	31763.4	27912.4	24217.3	131.22	130.82	312.55	1.16629	0.00606567	7.18988	up
MW0157969	trans,octacis-decaprenylphospho-beta-D-ribofuranose 5-phosphate	Terpenoids	C55H92O11P2	989.608	990.611	6.9118	[M-H]-	-	C20352	23449.1	38367.4	17764.1	4131.55	6821.5	9915.44	1.04997	0.0770224	1.93109	up
MW0158014	Treosulphan	Organic acids	C6H14O8S2	279.021	278.013	3.0229	[M+H]+	299-75-2	C19557	26526.5	25937.5	12327.2	243.12	1249.93	799.71	1.12035	0.0456622	4.82064	up
MW0158814	Undulatone	Terpenoids	C27H34O11	593.224	534.21	5.0371	[M+CH3COO]-	70993-77-0	C08787	7599.11	6187.8	5735.99	1750.13	2318.28	1999.24	1.15156	0.0104178	1.68596	up
MW0159659	Cellotriose	Saccharides	C18H32O16	485.16	504.169	6.1856	[M-H2O-H]-	9061-30-7	C01898	119638	161970	168463	67.65	56.37	3914.61	1.078	0.0100366	6.80014	up
MW0168178	Secophenol	Phenolic acids	C19H24O3	335.141	300.173	6.1037	[M+Cl]-	-	C19944	1896.17	1100.58	2780.91	12369.4	13389	12772	1.13243	0.00016472	-2.73744	down
MW0168385	Lacidipine	Organic acids	C26H33NO6	478.227	455.231	3.5981	[M+Na]+	103890-78-4	D04657	1862.75	1093.75	660.41	5282.19	6227.05	5273.71	1.09904	0.00079021	-2.21417	down
MW0169215	Geniposide	Terpenoids	C17H24O10	409.113	388.137	3.3799	[M+Na-2H]-	24512-63-8 | 169799-41-1 | 27745-20-6	C09781	5461.97	8222.96	6938.56	356.78	234.11	119.87	1.15175	0.0136316	4.85878	up
Zmhn002301	4-O-beta-D-glucosyl-4-coumaric acid	Organic acids	C15H18O8	307.082	326.1	4.0512	[M-H2O-H]-	14364-05-7	C04415	59861.1	62723	62534	69.92	451.04	33.29	1.14111	0.000171563	8.38369	up
